# Supplementary material for: Repeats Influence Structural DNA Properties Around Functional Annotations Associated with 3D Organization and Transcription
Source: Genes (Basel). 2025 Sep 15;16(9):1082. doi: 10.3390/genes16091082 (PMC12470155; doi:10.3390/genes16091082)
Supplement: Supplementary file 1 [file genes-16-01082-s001.zip]

Archive with 1 entries (1 files):
- genes-3824925-supplementary.pdf
